# Supplementary material for: Structural alteration of DNA induced by viral protein R of HIV-1 triggers the DNA damage response
Source: Retrovirology. 2018 Jan 16;15:8. doi: 10.1186/s12977-018-0391-8 (PMC5771197; doi:10.1186/s12977-018-0391-8)
Supplement: Supplementary file 4 — Additional file 4: Table S1. Knockdown efficiency of siRNA target genes. Relative expression levels compared to cont-si (100%: shaded) are shown. Data were obtained from at least three independent experiments. [file 12977_2018_391_MOESM4_ESM.xls]

## Sheet: Sheet1
	Table S1. Relative expression of siRNA target genes
	Mit-23	siRNA	target gene	average (%)	SEM
		cont	-	100	-
		Topo1	Topo1	31	5.2
		DDB1	DDB1	24.9	5.9
		VprBP	VprBP	37.9	5.6
		SLX4	SLX4	40.2	4.1
		XPG	XPG	28	5.8
	MM-6	cont	-	100	-
		Topo1	Topo1	58.1	3.7
		DDB1	DDB1	48.3	3.8
		SLX4	SLX4	68	4.1
		XPG	XPG	59.4	1.9
	MDMs	cont	-	100	-
		Topo1	Topo1	18.5	1.6
