# Supplementary material for: Structural alteration of DNA induced by viral protein R of HIV-1 triggers the DNA damage response
Source: Retrovirology. 2018 Jan 16;15:8. doi: 10.1186/s12977-018-0391-8 (PMC5771197; doi:10.1186/s12977-018-0391-8)
Supplement: Supplementary file 19 — Additional file 19: Table S2. List of resources used in this study. [file 12977_2018_391_MOESM19_ESM.xls]

## Sheet: Sheet1
	Table S2. List of resources used in this study.
	REAGENT or RESOURCE	SOURCE	IDENTIFIER
	Antibodies
	Mouse-Anti-Vpr (8D1)	Cosmo Bio	NCG-M01
	Mouse-anti-FLAG (M2)	Sigma-Aldrich	F3165
	Mouse-anti-RPA70 (NA13)	Calbiochem	NA13
	Rabbit-anti-Topo1	Bethyl	A302-590A
	Mouse-anti-Topo1 (C-21)	Santa Cruz Biotechnology	S-32736
	Rabbit-anti-Histone H2B	Abcam	Ab52985
	Mouse-anti-Ubiquityl-Histone H2B (K120) (#56)	Millipore	#05-1312
	Goat-anti-Ku70 (M-19)	Santa Cruz Biotechnology	SC-1487
	Mouse-anti-HA (HA-7)	Sigma-Aldrich	H9658
	Mouse-anti-mono-and polyubiquitylated conjugates (FK2)	Enzo	BML-PW8810
	Mouse-anti-ppATM (Ser1981)	Millipore	#05-740
	Mouse-anti-γH2AX (JBW103)	Millipore	#05-636
	Rabbit-anti-phospho RPA32 (Ser33)	Bethyl	A300-246A
	Rabbit-anti-phospho Rad17 (Ser645)	Bethyl	A300-153A
	Mouse-anti-γH2AX-FITC conjugated	Millipore	#16-202A
	Mouse-anti-dsDNA (35I9 DNA)	Abcam	ab27156
	Rabbit-anti-Integrase	MBL	N/A
	Rabbit-anti-Mre11	Novus Biologicals	NB100-142
	Mouse-anti-DNA-RNA hybrid (S9.6)	kerafast	EZH001
	Normal Rabbit IgG	Millipore	#12-370
	Normal Mouse IgG	Millipore	#12-371
	Goat anti-mouse-IgM-HRP	Santa Cruz Biotechnology	SC-2064
	ECL-anti-Mouse-IgG-HRP (sheep)	GE	NA9310V
	ECL-anti-Rabbit-IgG-HRP (goat)	GE	NA9340V
	Anti-goat-IgG-HRP (dokey)	Santa Cruz Biotechnology	SC-2056
	Goat anti-Mouse-IgM HRP	Santa Cruz Biotechnology	SC-2064
	Goat anti-Mouse-IgG-Alexa488	Life Technologies	A11017
	Goat anti-Mouse-IgG-Alexa546	Life Technologies	A11030
	Goat anti-Rabbit-IgG-Alexa488	Life Technologies	A11034
	Bacterial and Virus Strains
	Ad-Cre	Koyama et al., 2013	N/A
	Ad-LacZ	Koyama et al., 2013	N/A
	NL4-3/R+/Env-	Koyama et al., 2013	N/A
	NL4-3/R-/Env-	Koyama et al., 2013	N/A
	NL4-3/D64A/R-/Env-	Koyama et al., 2013	N/A
	NL4-3/R+/Luc/Env-	Koyama et al., 2013	N/A
	NNL4-3/R-/Luc/Env-	Koyama et al., 2013	N/A
	NL4-3/R+/EGFP/Env-	This paper	N/A
	NNL4-3/R-/EGFP/Env-	This paper	N/A
	Chemicals, Peptides, and Recombinant Proteins
	DynaBeads M280 Streptavidine	Life Technologies	11205D
	Ez-Link Psoralen-PEG3-Biotin	Thermo Scientific	29986
	KU55933	Merck	118500
	S(-)-(+)-Camptothecin	Sigma-Aldrich	C9911
	MG-132	Calbiochem	474790
	IPTG	Wako	096-05143
	3-TC (Lamivudine)	Wako	128-05811
	C45	Anygen, Mizoguchi et al., 2005	N/A
	C45D18	Anygen, Mizoguchi et al., 2005	N/A
	DynaBeads ProteinG	Life Technologies	10004D
	DynaBeads ProteinA	Life Technologies	10001D
	Pierce ProteinL magnetic beads	Thermo Scientific	#88849
	T4 gene 32 protein	New England BioLabs	M0300S
	Topoisomerase1 (E.coli)	New England BioLabs	M0301S
	PreScission protease	GE	27084301
	Benzonase	Novagen	71206-3
	Doxycyclin	Sigma-Aldrich	D-9891
	rhM-CFS	R&D	216-MC-025
	N-ethylmaleimide	Wako	054-02063
	Critical Commercial Assays
	Viafect Transfection Reagent	Promega	E4982
	Lipofectamine 2000 Transfection Reagent	Life Technologies	11668019
	Lipofectamine RNAiMax Transfection Reagent	Life Technologies	13778150
	Nucleofector Kit-V	Lonza	VCA-1003
	FuGENE6 transfection reagent	Promega	E2691
	HIV-1 p24 Antigen ELISA	Zeptometrics	801111
	Comet assay kit	Trevigen	4250-050-K
	Quant-iT PicoGreen dsDNA Reagent	Life Technologies	P7581
	Oriole Fluorescent Gel Stain	BioRad	161-0496
	WEPRO7240 Expression kit	Cell Free Sciences	CFS-TRI-7240
	SyBr Premix ExTaq (Tli RNaseH plus), ROX plus	TaKaRa	RR42LR
	SsoAdvance universal probes Supermix	BioRad	172-5280
	AmpliTaq gold 360 Master Mix	Applied Biosystems	4398881
	High Capacity cDNA Reverse Transcription kit	Applied Biosystems	4368813
	Strep-Tactin Buffer kit	Calbiochem	71613-3
	Monocyte Isolation Kit II	Miltenyi	130-091-153
	Experimental Models: Cell Lines
	Human: MonoMac-6	DSMZ	ACC-124
	Human: HT1080	the Healthy Science Research Resources Bank	JCRB9113
	Human: HEK293T	RIKEN Cell Bank	RCB2202
	Human: U2OS/2-6-3	Janicki et al., 2004	N/A
	Human: Mit-23	Shimura et al., 2013	N/A
	Human: Mit-23+H2B-GFP	This paper	N/A
	Human: ΔVpr	Shimura et al., 2013	N/A
	Human: HT1080vRxt-Luc	This paper	N/A
	Human: HT1080vRxt-Vpr	This paper	N/A
	Human: HT1080vRxt-Vpr+H2B-GFP	This paper	N/A
	Human: U2OS/2-6-3+pCAL-loxP-CLV	This paper	N/A
	Experimental Models: Organisms/Strains
	DH5a	TOYOBO	DNA-903
	BL21DE3 codon plus	Stratagene	230255
	One shot Stbl3 chemically competent E.coli	Life Technologies	C7373-03
	Oligonucleotides
	5’-Biotin-Tx30-CTC CCT TCT TCT CCT CCC TCT CCC TTC CC-Tx21-3’ (80-mer sense)	Exigen	N/A
	5’-Ax21-GGG AAG GGA GAG GGA GGA GAA GAA GGG AG-Ax30-3’ (80-mer antisense)	Exigen	N/A
	siTopo1	Ambion	S14304, S14305, S14306 (used as; #1,2,3, respectively)
	siDDB1	Thermo Scientific	N/A
	sense: AGAUCGCGAUAAUAAAGAAUU
	antisense: UUCUUUAUUAUCGCGAUCUUU
	siVprBP	Thermo Scientific	D-021119-03
	siSLX4	Thermo Scientific	N/A
	sense: UGUUCACUAGCGGAUUCCAUU
	anitisense: UGGAAUCCGCUAGUGAACAUU
	siXPG	Dharmacon	D-006626-02
	Negative Control siRNA#1	Ambion	AM4611
	Recombinant DNA
	pUC18	Invitrogen	N/A
	pGEM-T Easy vector	Promega	A1360
	T-vector pMD20	TaKaRa	3270
	pCherry-LacR-MDC1	Soutoglou et al., 2008	N/A
	pDisplay vector	Thermo Scientific	V660-20
	pDisplay-Cherry-Vpr	This paper	N/A
	pDisplay-Cherry-LacR—OVA	This paper	N/A
	pDisplay-Cherry-LacR—Vpr	This paper	N/A
	pDisplay-Fok1—Cherry-LacR	This paper	N/A
	pCAL-loxP-Cherry-LacR—Vpr	This paper	N/A
	pRetroX-tet-ONE-Luc	Clontech	634307
	pRetroX-tet-ONE-Vpr	This paper	N/A
	pVSV-G	Clontech	634307
	pEF-Bos-H2B(Wt)-GFP	Kimura et al., 2001	N/A
	pEF-Bos-H2B(K120R)-GFP	This paper	N/A
	pGEX-Vpr	Nakai-Murakami et al., 2007	N/A
	pEU-MCS-E01	Cell Free Sciences	N/A
	pEU-FLAG-Strep-tag2-Vpr	This paper	N/A
	pET15b	Novagen	69661
	pME18SFL3-RPA70	NBRC	AK289704
	pET15b-RPA70	This paper	N/A
	pFLAG-CMV2	Sigma-Aldrich	E7398
	pGCAP-TDP1	RIKEN	ARi15H04
	pFLAG-TDP1	This paper	N/A
	pGCAP1-RNaseH1	RIKEN	RBb30G05
	pFLAG-RNaseH1	This paper	N/A
	pME18FL3-Topo1	NBRC	AK292943
	pCMV6-Topo1-GFP	Origene	RG215658
	pCMV6-Topo1-HA	This paper	N/A
	pCMV6-Topo1(Y723F)-HA	This paper	N/A
	pTAKN-2-3x FLAG/6xHis-SUMO1(GG)	Eurofin	N/A
	pcDNA3.4-3xFLAG/6xHis-SUMO1(GG)	This paper	N/A
	pTAKN-2-3x FLAG/6xHis-Ubiquitin(GG)	Eurofin	N/A
	pcDNA3.4-3xFLAG/6xHis Ubiquitin(GG)	This paper	N/A
	pNL4-3/R+/E(-)	Koyama et al., 2013	N/A
	pNL4-3/R-/E(-)	Koyama et al., 2013	N/A
	pNL4-3/D64A/R-/E(-)	Koyama et al., 2013	N/A
	pNL4-3/R+/Luc/E(-)	Koyama et al., 2013	N/A
	pNL4-3/R-/Luc/E(-)	Koyama et al., 2013	N/A
	pNL4-3/R+/EGFP/E(-)	This paper	N/A
	pNL4-3/R-/EGFP/E(-)	This paper	N/A
	pHIT-VSV-G	Koyama et al., 2013	N/A
	pLenti6/V5-GW/lacZ	Invitrogen	V49610
	pLenti6-Cherry-Vpr	This paper	N/A
	pLenti6-Cherry-LacR—Vpr	This paper	N/A
	pLenti6-Cherry-LacR—Vpr-Q65R	This paper	N/A
	pLP1-D64A	Koyama et al., 2013	N/A
	pLP2	Invitrogen	V49610
	pLP-VSV-G	Invitrogen	V49610
	Software and Algorithms
	Image Lab, Version 3.0	BioRad
	Leica LAS AF Lite	Leica
	JPK Data processing	JPK instruments
	BioEdit, Biological Sequence alignment editor		http://www.mbio.ncsu.edu/BioEdit/bioedit.html
	Cell Sens Dimension	Olympus
	Other
	Sonicator, Bioruptor UCD-250	Cosmobio
	AFM, NanoWizard Ultra Speed	JPK instruments
	Ultra short canti-lever	NanoWorld	USC-F0.3-k0.3
	confocal microscope, Leica TCS SP5	Leica
	Fluorescence microscope, BZ-X710	Keyence
	Fluorescence microscope, BX51	Olympus
	Flow cytometer, FACSCalibur	BD
	Biomolecular imager, Image Quant LAS4000	GE
	Nucleic Acid isolation system, QuickGene-800	KURABO
	Ultracentrifuge, Optima TLX ultracentrifuge	Beckman Coulter
