# Supplementary material for: Structural alteration of DNA induced by viral protein R of HIV-1 triggers the DNA damage response
Source: Retrovirology. 2018 Jan 16;15:8. doi: 10.1186/s12977-018-0391-8 (PMC5771197; doi:10.1186/s12977-018-0391-8)
Supplement: Supplementary file 20 — Additional file 20: Table S3. List of oligonucleotides used in this study. [file 12977_2018_391_MOESM20_ESM.xls]

## Sheet: Sheet1
	Table S3. List of oligonucleotides used in this study.
	Name	Sequence (5' to 3')
	Oligonucleotides for ChIP-qPCR
	LacO-sense	GGA ATT GTG AGC GGA TAA C
	LacO-antisense	GTT ATC CGC TCA CAA TTC C
	TRE-sense	CCA CTC CCT ATC AGT GAT AGA G
	TRE-antisense	GAG TGG TAA ACT CGA CTT TCA C
	b-globin Fw	TTG GAC CCA GAG GTT CTT TG
	b-globin Rv	GAG CCA GGC CAT CAC TAA AG
	Actin-Pr Fw	GAG GGG AGA GGG GGT AAA
	Actin-Pr Fw	AGC CAT AAA AGG CAA CTT TCG
	Actin-terminator Fw	GGG ACT ATT TGG GGG TGT CT
	Actin-terminator Rv	TCC CAT AGG TGA AGG CAA AG
	Oligonucleotides for TaqMan qPCR
	Lenti-5237F	CAA GAT CTG CTT TTT GCT TGT ACT G
	pLenti6-LTR probe	FAM- TGC TTC AAG TAG TGT GTG CCC GTC TGT TGT -TAMRA
	Alu-F	AGC CTC CCG AGT AGC TGG GA
	Alu-R	TTA CAG GCA TGA GCC ACC G
	1st gag-R	CAA TAT CAT ACG CCG AGA GTG Cgc gct tca gca ag
	2-LTR-S	CCC TCA GAC CCT TTT AGT CAG TG
	2nd-tag-R	CAA TAT CAT ACG CCG AGA GTG C
	Probe-2	FAM- CGC TTC AGC AAG CCG AGT CCT GC -TAMRA
	b-globin Fw	ACA CAA CTG TGT TCA CTA GC
	b-globin Rv	CAA CTT CAT CCA CGT TCA CC
	b-globin TaqMan probe	FAM- CTC CTG AGG AGA AGT CTG CT -TAMRA
	Oligonucleotides for LAM-PCR
	Biotin-Lenti-5208F	Bio- TGG AAG GGC TAA TTC ACT CCC
	LC-long	GAC CCG GGA GAT CTG AAT TCA GTG GCA CAG CAG TTA GG
	LC-Msp1	cg CCT AAC TGC TGT GCC ACT GAA TTC AGA TC
	LC-long-NlaIII	GAC CCG GGA GAT CTG AAT TCA GTG GCA CAG CAG TTA GG catg
	LC-Blunt	CCT AAC TGC TGT GCC ACT GAA TTC AGA TC
	Biotin-M667	Bio- GGC TAA CTA GGG AAC CCA CTG C
	LC1	GAG CCG GGA GAT CTG AAT TC
	EV984	GCC CGT CTG TTG TAT GAC TCT G
	LC2	AGT GGC ACA GCA GTT AGG
	Oligonucleotides for LM-PCR
	JW102	GCG GTG ACC CGG GAG ATC TGA ATT C
	JW103	GAA TTC AGA TC
	LacO-Rev	TGT GGA ATT GTG AGG GGA TA
