# Supplementary material for: Structural alteration of DNA induced by viral protein R of HIV-1 triggers the DNA damage response
Source: Retrovirology. 2018 Jan 16;15:8. doi: 10.1186/s12977-018-0391-8 (PMC5771197; doi:10.1186/s12977-018-0391-8)
Supplement: Supplementary file 21 — Additional file 21: Table S4. List of primers for qRT-PCR. [file 12977_2018_391_MOESM21_ESM.xls]

## Sheet: Sheet1
	Table S4. List of primers for qRT-PCR.
	Name	Sequence (5' to 3')
	Topo1-Fw	GGA AGT CCA AAG AGA TGA AAG
	Topo1-Rev	ACA TAT TCC TGA CCA TCC AAC
	DDB1-Fw	CTG AGT GCT TGA CAT ACC TTG
	DDB1-Rev	ATG GGT CCT AAG TTG GTA AAG
	VprBP-Fw	CTT TAC TCC TCA CCA ATG TCC
	VprBP-Rev	ACA CTG AAA TAG GAC GGA ATC
	SLX4-Fw	CGG TGC TGA AGA AGG AAC
	SLX4-Rev	AGC GGC TGT GAG GAC TG
	XPG-Fw	ACC CCT GGC TTT CCT AAC
	XPG-Rev	ATT CGG AGC TGT GTC TGC
	ActB-Fw	CAT TGC CGA CAG GAT GCA
	ActB-Rev	GAG TAC TTG CGC TCA GGA GGA
